# Supplementary material for: Neural Networks in the Design of Molecules with Affinity to Selected Protein Domains
Source: Int J Mol Sci. 2023 Jan 16;24(2):1762. doi: 10.3390/ijms24021762 (PMC9865393; doi:10.3390/ijms24021762)
Supplement: Supplementary file 1 [file ijms-24-01762-s001.zip]

Archive with 3 entries (3 files):
- Equations.pdf
- Figures.pdf
- Files.pdf
